# Supplementary material for: Delay of Germination-1 (DOG1): A Key to Understanding Seed Dormancy
Source: Plants (Basel). 2020 Apr 9;9(4):480. doi: 10.3390/plants9040480 (PMC7238029; doi:10.3390/plants9040480)
Supplement: Supplementary file 1 [file plants-09-00480-s001.zip]

Archive with 3 entries (2 files):
- supplementary/
- supplementary/Additional file 1.pdf
- supplementary/Additional file 2-1.pdf
